# Supplementary material for: Gauging the happiness benefit of US urban parks through Twitter
Source: PLoS One. 2022 Mar 30;17(3):e0261056. doi: 10.1371/journal.pone.0261056 (PMC8967001; doi:10.1371/journal.pone.0261056)
Supplement: S1 Appendix — (ZIP) [file pone.0261056.s001.zip]

Archive with 2 entries (2 files):
- si_030122.pdf
- si_030122.tex
