# Supplementary material for: Gauging the happiness benefit of US urban parks through Twitter
Source: PLoS One. 2022 Mar 30;17(3):e0261056. doi: 10.1371/journal.pone.0261056 (PMC8967001; doi:10.1371/journal.pone.0261056)
Supplement: S1 Appendix — (ZIP) [file pone.0261056.s001.zip › si_030122.tex]

% Template for PLoS
% Version 3.5 March 2018
%
% % % % % % % % % % % % % % % % % % % % % %
%
% -- IMPORTANT NOTE
%
% This template contains comments intended 
% to minimize problems and delays during our production 
% process. Please follow the template instructions
% whenever possible.
%
% % % % % % % % % % % % % % % % % % % % % % % 
%
% Once your paper is accepted for publication, 
% PLEASE REMOVE ALL TRACKED CHANGES in this file 
% and leave only the final text of your manuscript. 
% PLOS recommends the use of latexdiff to track changes during review, as this will help to maintain a clean tex file.
% Visit https://www.ctan.org/pkg/latexdiff?lang=en for info or contact us at latex@plos.org.
%
%
% There are no restrictions on package use within the LaTeX files except that 
% no packages listed in the template may be deleted.
%
% Please do not include colors or graphics in the text.
%
% The manuscript LaTeX source should be contained within a single file (do not use \input, \externaldocument, or similar commands).
%
% % % % % % % % % % % % % % % % % % % % % % %
%
% -- FIGURES AND TABLES
%
% Please include tables/figure captions directly after the paragraph where they are first cited in the text.
%
% DO NOT INCLUDE GRAPHICS IN YOUR MANUSCRIPT
% - Figures should be uploaded separately from your manuscript file. 
% - Figures generated using LaTeX should be extracted and removed from the PDF before submission. 
% - Figures containing multiple panels/subfigures must be combined into one image file before submission.
% For figure citations, please use "Fig" instead of "Figure".
% See http://journals.plos.org/plosone/s/figures for PLOS figure guidelines.
%
% Tables should be cell-based and may not contain:
% - spacing/line breaks within cells to alter layout or alignment
% - do not nest tabular environments (no tabular environments within tabular environments)
% - no graphics or colored text (cell background color/shading OK)
% See http://journals.plos.org/plosone/s/tables for table guidelines.
%
% For tables that exceed the width of the text column, use the adjustwidth environment as illustrated in the example table in text below.
%
% % % % % % % % % % % % % % % % % % % % % % % %
%
% -- EQUATIONS, MATH SYMBOLS, SUBSCRIPTS, AND SUPERSCRIPTS
%
% IMPORTANT
% Below are a few tips to help format your equations and other special characters according to our specifications. For more tips to help reduce the possibility of formatting errors during conversion, please see our LaTeX guidelines at http://journals.plos.org/plosone/s/latex
%
% For inline equations, please be sure to include all portions of an equation in the math environment.  For example, x$^2$ is incorrect; this should be formatted as $x^2$ (or $\mathrm{x}^2$ if the romanized font is desired).
%
% Do not include text that is not math in the math environment. For example, CO2 should be written as CO\textsubscript{2} instead of CO$_2$.
%
% Please add line breaks to long display equations when possible in order to fit size of the column. 
%
% For inline equations, please do not include punctuation (commas, etc) within the math environment unless this is part of the equation.
%
% When adding superscript or subscripts outside of brackets/braces, please group using {}.  For example, change "[U(D,E,\gamma)]^2" to "{[U(D,E,\gamma)]}^2". 
%
% Do not use \cal for caligraphic font.  Instead, use \mathcal{}
%
% % % % % % % % % % % % % % % % % % % % % % % % 
%
% Please contact latex@plos.org with any questions.
%
% % % % % % % % % % % % % % % % % % % % % % % %

\documentclass[10pt,letterpaper]{article}
\usepackage[top=0.85in,left=2.75in,footskip=0.75in]{geometry}

% amsmath and amssymb packages, useful for mathematical formulas and symbols
\usepackage{amsmath,amssymb}

% Use adjustwidth environment to exceed column width (see example table in text)
\usepackage{changepage}

% Use Unicode characters when possible
\usepackage[utf8x]{inputenc}

% textcomp package and marvosym package for additional characters
\usepackage{textcomp,marvosym}

% cite package, to clean up citations in the main text. Do not remove.
\usepackage{cite}

% Use nameref to cite supporting information files (see Supporting Information section for more info)
\usepackage{nameref,hyperref}

% line numbers
\usepackage[right]{lineno}

% ligatures disabled
\usepackage{microtype}
\DisableLigatures[f]{encoding = *, family = * }

% color can be used to apply background shading to table cells only
\usepackage[table]{xcolor}

% array package and thick rules for tables
\usepackage{array}

% create "+" rule type for thick vertical lines
\newcolumntype{+}{!{\vrule width 2pt}}

% create \thickcline for thick horizontal lines of variable length
\newlength\savedwidth
\newcommand\thickcline[1]{%
  \noalign{\global\savedwidth\arrayrulewidth\global\arrayrulewidth 2pt}%
  \cline{#1}%
  \noalign{\vskip\arrayrulewidth}%
  \noalign{\global\arrayrulewidth\savedwidth}%
}

% \thickhline command for thick horizontal lines that span the table
\newcommand\thickhline{\noalign{\global\savedwidth\arrayrulewidth\global\arrayrulewidth 2pt}%
\hline
\noalign{\global\arrayrulewidth\savedwidth}}


% Remove comment for double spacing
%\usepackage{setspace} 
%\doublespacing

% Text layout
\raggedright
\setlength{\parindent}{0.5cm}
\textwidth 5.25in 
\textheight 8.75in

% Bold the 'Figure #' in the caption and separate it from the title/caption with a period
% Captions will be left justified
\usepackage[aboveskip=1pt,labelfont=bf,labelsep=period,justification=raggedright,singlelinecheck=off]{caption}
\renewcommand{\figurename}{Fig}

% Use the PLoS provided BiBTeX style
\bibliographystyle{plos2015}

% Remove brackets from numbering in List of References
\makeatletter
\renewcommand{\@biblabel}[1]{\quad#1.}
\makeatother


% Header and Footer with logo
\usepackage{lastpage,fancyhdr,graphicx}
\usepackage{epstopdf}
%\pagestyle{myheadings}
\pagestyle{fancy}
\fancyhf{}
%\setlength{\headheight}{27.023pt}
%\lhead{\includegraphics[width=2.0in]{PLOS-submission.eps}}
\rfoot{\thepage/\pageref{LastPage}}
\renewcommand{\headrulewidth}{0pt}
\renewcommand{\footrule}{\hrule height 2pt \vspace{2mm}}
\fancyheadoffset[L]{2.25in}
\fancyfootoffset[L]{2.25in}
\lfoot{\today}

%% Include all macros below

\newcommand{\lorem}{{\bf LOREM}}
\newcommand{\ipsum}{{\bf IPSUM}}

%% END MACROS SECTION

%% added packages
\usepackage{multicol}
\usepackage{ulem}
%%

\begin{document}
\vspace*{0.2in}

% Title must be 250 characters or less.
\begin{flushleft}
{\Large
\textbf\newline{Appendix S1: Gauging the happiness benefit of US urban parks through Twitter} % Please use "sentence case" for title and headings (capitalize only the first word in a title (or heading), the first word in a subtitle (or subheading), and any proper nouns).
}
\newline
% Insert author names, affiliations and corresponding author email (do not include titles, positions, or degrees).


\bigskip

% Insert additional author notes using the symbols described below. Insert symbol callouts after author names as necessary.
% 
% Remove or comment out the author notes below if they aren't used.
%
% Primary Equal Contribution Note
%\Yinyang These authors contributed equally to this work.

% Additional Equal Contribution Note
% Also use this double-dagger symbol for special authorship notes, such as senior authorship.
%\ddag These authors also contributed equally to this work.

% Current address notes
% change symbol to "\textcurrency a" if more than one current address note
% \textcurrency b Insert second current address 
% \textcurrency c Insert third current address

% Deceased author note
%\dag Deceased

% Group/Consortium Author Note
%\textpilcrow Membership list can be found in the Acknowledgments section.

% Use the asterisk to denote corresponding authorship and provide email address in note below.
%* Aaron.J.Schwartz@colorado.edu

\end{flushleft}
% Please keep the abstract below 300 words\
\paragraph*{Appendix A}
\label{s1_twitter}

Twitter's `spritzer' streaming API offers a random selection of up to
1\% of all messages, with specific linguistic or spatial filters
enabling a higher percentage. For the present study, we collected
messages tagged with GPS coordinates during the years
2012--2015. During this period, geolocated messages comprised roughly
1\% of all messages. As a result, filtering on GPS enabled us to
collect nearly 100\% of all such messages.
\paragraph*{Appendix B}
\label{s1_stopwords}

As is common in natural language processing, we define `stop words' as
individual words that we mask from sentiment analysis. These are words
that we identify as frequent in our tweets, but that contribute
neutral or context-dependent sentiment. We do not include the word
\textit{park} in our analysis. We removed the words \textit{closed,
  traffic,} and \textit{accident} because they frequently appeared in
geo-located tweets from automated traffic posts.  We removed words
found in the names of the parks (e.g., \textit{golden} and
\textit{gate}). Several cities had increased frequencies for the
positive words \textit{art, museums, gardens,} and \textit{zoos} in
their parks. Even though these words were not in the official park
names, we removed them from our analysis. Several parks had the
positive words \textit{music} and \textit{festival} appear frequently,
so we removed these two words. For each city, we identified a list of
stop words to remove by manually checking the 10 most influential
words contributing to the difference between in-park and control
tweets. Finally, we removed words that referred to a specific location
(e.g., \textit{beach}) or were being used in a significantly different
way than they were originally rated for happiness (e.g. \textit{ma} as
shorthand for Massachusetts rather than mother) were removed (See
Appendix Table 1).

Overall, the majority of words we masked were positive, with average
happiness scores greater than 6 as seen in S1 Figure. As
a result, we expect that the happiness benefit reported in our results
is a lower bound.
\paragraph*{Appendix C}
\label{s1_hashtags}

Tweets with any of the following hashtags were removed from our study
sample:
\#jobs,
\#job,
\#getalljobs,
\#hiring,
\#tweetmyjobs,
\#careerarc,
\#hospitality,
\#healthcare,
\#nursing,
\#marketing,
\#sales,
\#clerical,
and
\#it.
\paragraph*{Appendix D}
\label{s1_user}
In addition to the proximate time control described in the Methods
section, we employed a secondary control to investigate the happiness
benefit methodology. In this method, we selected a `user control'
tweet: a random message from the same user posted out-of-park. If an
account's message history consisted entirely of in-park tweets, the
account was removed from the sample as they were likely a tourist or
business located adjacent to the park. The user control allows us to
estimate a happiness benefit for the users during their park visits
compared to tweets when they were not in the parks. We performed the
same happiness benefit calculation for each of the 25 cities and
include those results in S2 Figure. For our `user
control' group, the mean happiness benefit for the cities in our
sample ranged from $-0.02$ to $.05$ (S2 Figure). We also
plot the mean happiness benefit against park spending for capita and
Park Score\textsuperscript{\tiny{\textregistered}} in
S3 Figure. The overall benefit reduction observed
for the User Control, when compared with the time control, suggests
that individuals who tweet from within parks generally use happier
words than individuals who do not visit parks.
\paragraph*{Appendix E}
\label{s1_hour}

We estimated the happiness benefit by hour of day across all cities
(S4 Figure). While 8:00 and 9:00AM are slightly lower, the
rest of the day's happiness benefit ranges overlap, showing that our
other results are not biased by certain hours of the day (e.g.,
leaving the office).

%\definecolor{lightgray}{gray}{0.9}
\paragraph*{Appendix Table 1} 
Stop words selected for individual cities based on frequency analysis and contextual meaning.
\label{word_table}
\definecolor{lightgray}{gray}{0.9}
\rowcolors{1}{}{lightgray}

\def\arraystretch{1.5}% 
% \usepackage[normalem]{ulem}

\begin{table*}[h]
\centering
\begin{tabular}{|l|l|} 
\hline
\textbf{\uline{City }} & \textbf{\uline{Stop Words }}    \\ 
\hline
San Francisco          & young, flowers                  \\ 
\hline
Phoenix                & hospital                        \\ 
\hline
Jacksonville           & science                         \\ 
\hline
Austin                 & limits                          \\ 
\hline
San Diego              & sea                             \\ 
\hline
Washington             & war, bill, united, health       \\ 
\hline
Seattle                & health, surgery, emergency      \\ 
\hline
Chicago                & riot                            \\ 
\hline
Houston                & hospital, delay, stop, science  \\ 
\hline
Cleveland              & beach, island                   \\ 
\hline
Boston                 & ma, partners                    \\ 
\hline
New York               & natural                         \\ 
\hline
San Antonio            & cafe                            \\ 
\hline
Dallas                 & health                          \\ 
\hline
Philadelphia           & independence                    \\ 
\hline
Los Angeles            & science                         \\ 
\hline
San Jose               & christmas, raging               \\ 
\hline
Denver                 & nature, science, international  \\ 
\hline
Memphis                & steal, sugar                    \\ 
\hline
Charlotte              & shot, young                     \\ 
\hline
Indianapolis           & health                          \\ 
\hline
Columbus               & roses                           \\
\hline
\end{tabular}
\end{table*}


% Include only the SI item label in the paragraph heading. Use the \nameref{label} command to cite SI items in the text.


%\section*{Acknowledgments}


\nolinenumbers

% Either type in your references using
% \begin{thebibliography}{}
% \bibitem{}
% Text
% \end{thebibliography}
%
% or
%
% Compile your BiBTeX database using our plos2015.bst
% style file and paste the contents of your .bbl file
% here. See http://journals.plos.org/plosone/s/latex for 
% step-by-step instructions.
% 
%\bibliography{urban}

\end{document}
